# Supplementary material for: Inhibiting PI3K–AKT–mTOR Signaling in Multiple Myeloma-Associated Mesenchymal Stem Cells Impedes the Proliferation of Multiple Myeloma Cells
Source: Front Oncol. 2022 Jun 20;12:874325. doi: 10.3389/fonc.2022.874325 (PMC9251191; doi:10.3389/fonc.2022.874325)
Supplement: Supplementary file 5 [file Table_1.xlsx]

## Sheet: Patient data
Supplement Table 1: Patient data
MSC-type	mean age	male	female
MM-Act-MSC	57.8	8	8
MM-Rm-MSC	58.9	10	7
CTR-MSC	53.5	11	3
paper code	diagnosis	R-ISS at diagnosis	status	bone marrow inflitration at diagnosis [%]	bone marrow infiltration at isolation [%]	risk	treatment
CTR-MSC	c-ALL			yes	no		yes, in remission
CTR-MSC	hereditary spherocytosis			no	no		no
CTR-MSC	mantle cell lymphoma			yes	no		yes, in remission
CTR-MSC	Hodgkin lymphoma			no	no		yes, in remission
CTR-MSC	MGUS			0.05	0.05	standard	no
CTR-MSC	follicular lymphoma			no	no		no
CTR-MSC	DLBCL			no	no		no
CTR-MSC	AML			yes	no		yes, in remission
CTR-MSC	ITP			no	no		no
CTR-MSC	AML			yes	no		yes, in remission
CTR-MSC	MDS			no	no		yes
CTR-MSC	Hodgkin lymphoma			no	no		no
CTR-MSC	MGUS			0.08	0.08	standard	no
CTR-MSC	DLBCL			no	no		no
MM-Act-MSC	Multiple Myeloma	I		0.1	0.1	standard	before treatment
MM-Act-MSC	Multiple Myeloma	II		0.75	0.75	standard	before treatment
MM-Act-MSC	Multiple Myeloma	II		0.4	0.4	standard	before treatment
MM-Act-MSC	Multiple Myeloma	I		0.5	0.5	standard	before treatment
MM-Act-MSC	Multiple Myeloma	III	relapse	0.2	0.2	high risk	imid + proteasome inhibitor + alkylating agent
MM-Act-MSC	Multiple Myeloma	I		0.5	0.5	standard	before treatment
MM-Act-MSC	Multiple Myeloma	III		0.5	0.5	standard	before treatment
MM-Act-MSC	Multiple Myeloma	III		0.6	0.6	standard	before treatment
MM-Act-MSC	Multiple Myeloma	II		0.6	0.6	standard	before treatment
MM-Act-MSC	Multiple Myeloma	II		0.7	0.7	high risk	before treatment
MM-Act-MSC	smouldering Multiple Myeloma			0.1	0.1	standard	before treatment
MM-Act-MSC	Multiple Myeloma	I		0.05	0.05	standard	before treatment
MM-Act-MSC	Multiple Myeloma	I	relapse	0.3	0.3	standard	imid+ anthracycline + alkylating agent
MM-Act-MSC	Multiple Myeloma	II		0.6	0.6	standard	before treatment
MM-Act-MSC	Multiple Myeloma	III		0.8	0.8	standard	before treatment
MM-Act-MSC	Multiple Myeloma	I		0.15	0.15	standard	before treatment
MM-Rm-MSC	Multiple Myeloma	III	VGPR	yes	<5%	standard	dexamethason + alkylating agent
MM-Rm-MSC	Multiple Myeloma	II	PR	0.5	<5%	standard	imid + proteasome inhibitor + alkylating agent
MM-Rm-MSC	Multiple Myeloma	II	VGPR	0.75	<5%	standard	imid + proteasome inhibitor
MM-Rm-MSC	Multiple Myeloma	I-II	CR	0.57	<5%	standard	imid + proteasome inhibitor + SLAMF7-antibody
MM-Rm-MSC	Multiple Myeloma	I	CR	0.3	<5%	standard	imid + proteasome inhibitor + CD38-antibody
MM-Rm-MSC	Multiple Myeloma	II	VGPR	0.6	<5%	standard	imid + proteasome inhibitor + alkylating agent
MM-Rm-MSC	Multiple Myeloma	I	VGPR	0.15	<5%	standard	imid + proteasome inhibitor + CD38-antibody
MM-Rm-MSC	Multiple Myeloma	II	CR	0.75	<5%	standard	imid + proteasome inhibitor + CD38-antibody
MM-Rm-MSC	Multiple Myeloma	III	CR	0.9	<5%	standard	imid + proteasome inhibitor + CD38-antibody
MM-Rm-MSC	Multiple Myeloma	II	VGPR	0.6	<5%	standard	imid + proteasome inhibitor
MM-Rm-MSC	Multiple Myeloma	I	CR	0.3	<5%	high risk	imid + proteasome inhibitor + CD38-antibody
MM-Rm-MSC	Multiple Myeloma	II	CR	0.15	<5%	high risk	imid + proteasome inhibitor + CD38-antibody
MM-Rm-MSC	Multiple Myeloma	I	CR	0.25	<5%	standard	imid + proteasome inhibitor + alkylating agent
MM-Rm-MSC	Multiple Myeloma	III	CR	0.24	<5%	standard	imid + proteasome inhibitor + CD38-antibody
MM-Rm-MSC	Multiple Myeloma	II	PR	0.7	<5%	standard	imid + proteasome inhibitor + alkylating agent
MM-Rm-MSC	Multiple Myeloma	II	VGPR	0.45	<5%	standard	imid + proteasome inhibitor + CD38-antibody
MM-Rm-MSC	Multiple Myeloma	II	PR	0.6	<5%	standard	imid + proteasome inhibitor + CD38-antibody

## Sheet: Flow cytometry antibodies
Supplement Table 2: Flow cytometry antibodies
Antibody	Fluorochrome	Expression on MSC	Manufacturer	Catalog number
anti-human CD31 Antibody	APC	negative	Biolegend, California, USA	303116
anti-human CD73 (Ecto-5'-nucleotidase) Antibody	FITC	positive	Biolegend	344016
anti-human CD105 Antibody	FITC	positive	Biolegend	3232204
anti-human CD90 (Thy1) Antibody	PE	positive	Biolegend	328110
anti-human CD138 (Syndecan-1) Antibody	PE	negative	Beckman Coulter, California, USA	A54190
anti-human CD14 Antibody	PE	negative	BD Biosciences, New Jersey, USA	562691
anti-human CD45 Antibody	PerCP	negative	Biolegend	304026
anti-human CD34 Antibody	PerCP	negative	Biolegend	343611
p-S6 ribosomal protein Antibody	Alexa Fluor® 488	positive	Cell Signaling Technology, Massachusetts, USA	4803S

## Sheet: Western Blot antibodies
Supplement Table 3: Western Blot antibodies
Antibody	Source	Dilution	Manufacturer	Catalog number
Akt (pan) (11E7) mAb	rabbit	1:1,000	Cell Signaling Technology	#4685
Phospho-Akt (Thr308) (C31E5E) mAb	rabbit	1:1,000	Cell Signaling Technology	#2965
Phospho-mTOR (Ser2448) Antibody	rabbit	1:1,000	Cell Signaling Technology	#2971
mTOR (7C10) mAb	rabbit	1:1,000	Cell Signaling Technology	#2983
PI3 Kinase p110α (C73F8) mAb	rabbit	1:1,000	Cell Signaling Technology	#4249
PI3 Kinase p110β (C33D4) mAb	rabbit	1:1,000	Cell Signaling Technology	#3011
β-Actin (AC-15) mAb	mouse	1:5,000	Sigma-Aldrich, Missouri, USA	A5441
anti-mouse IgG-HRP	goat	1:5,000	Santa Cruz Biotechnology, Texas, USA	sc-2005
anti-rabbit IgG-HRP	mouse	1:2,500	Santa Cruz Biotechnology	sc-2357

## Sheet: RNA data
Supplement Table 4: RNA sequencing data of cytokines and adhesion molecules
Gene symbol	HGNC Gene ID	fold change	padj	description	GO-terms/KEGG pathway
BMP4	1071	2.14011	0.00737133	bone morphogenetic protein 4	GO:0005125, cytokine activity
BMP5	1072	5.08893	0.0191093	bone morphogenetic protein 5	GO:0005125, cytokine activity
BMP8B	1075	3.1407	0.00547407	bone morphogenetic protein 8b	GO:0005125, cytokine activity
CLDN4	2046	2.8448	0.0101089	claudin 4	ssc04514, Cell adhesion molecules
CNTNAP2	13830	2.38387	0.0151041	contactin associated protein like 2	hsa04514, Cell adhesion molecules
CXCL1	4602	2.40436	0.000433237	C-X-C motif chemokine ligand 1	M9809, Cytokine-cytokine receptor interaction
CXCL5	10642	2.75156	0.00664472	C-X-C motif chemokine ligand 5	M9809, Cytokine-cytokine receptor interaction
IL20RA	13700	2.71098	0.028994	interleukin 22 receptor subunit alpha 1	M9809, Cytokine-cytokine receptor interaction
IL22RA1	6003	2.62098	0.0156432	interleukin 20 receptor subunit alpha	M9809, Cytokine-cytokine receptor interaction
IL24	11346	4.54959	0.00712457	interleukin 24	M9809, Cytokine-cytokine receptor interaction
TNFRSF19	11915	2.05381	0.016453	TNF receptor superfamily member 19	M9809, Cytokine-cytokine receptor interaction
